# Supplementary material for: Synthesis, Anti-Inflammatory Activities, and Molecular Docking Study of Novel Pyxinol Derivatives as Inhibitors of NF-κB Activation
Source: Molecules. 2024 Apr 10;29(8):1711. doi: 10.3390/molecules29081711 (PMC11052049; doi:10.3390/molecules29081711)
Supplement: Supplementary file 1 [file molecules-29-01711-s001.zip]

Archive with 1 entries (1 files):
- molecules-2934961-supplementary.pdf
